# Supplementary material for: Association of the Protective Dietary Pattern for Blood Pressure with Elevated Blood Pressure and Hypertension among Chinese Children and Adolescents Aged 6–17 Years Old: Data from China Nutrition and Health Surveillance (2015–2017)
Source: Nutrients. 2023 Nov 26;15(23):4927. doi: 10.3390/nu15234927 (PMC10708381; doi:10.3390/nu15234927)
Supplement: Supplementary file 1 [file nutrients-15-04927-s001.zip]

Archive with 1 entries (1 files):
- nutrients-2737189-supplementary.pdf
